# Supplementary material for: Optimized protocols for RNA interference in Macrostomum lignano
Source: G3 (Bethesda). 2024 Feb 29;14(5):jkae037. doi: 10.1093/g3journal/jkae037 (PMC11075559; doi:10.1093/g3journal/jkae037)
Supplement: jkae037_Supplementary_Data [file jkae037_supplementary_data.zip]

Archive with 7 entries (7 files):
- Supplemental_Figure_S1_G3-2023-404704.tif
- Supplemental_Table_S1_G3-2023-404704.pdf
- Supplemental_Video_S1_G3-2023-404704.avi
- Supplemental_Video_S2_G3-2023-404704.avi
- Supplementary_Data_S1_G3-2023-404704.xlsx
- Supplementary_Data_S2_G3-2023-404704.xlsx
- Supplementary_Text_S1_G3-2023-404704.pdf
