# Supplementary material for: Optimized protocols for RNA interference in Macrostomum lignano
Source: G3 (Bethesda). 2024 Feb 29;14(5):jkae037. doi: 10.1093/g3journal/jkae037 (PMC11075559; doi:10.1093/g3journal/jkae037)
Supplement: jkae037_Supplementary_Data [file jkae037_supplementary_data.zip › Supplementary_Data_S2_G3-2023-404704.xlsx]

## Sheet: Fig 1A
Day post elec	CTRL	40V	60V	80V	100V	Replicates
	100	95	92.5	75	47.5	#1
D1	100	65	100	80	45	#2
	100	95	95	72.5	60	#3
Average	100	85	95.8333	75.8333	50.8333	Replicates
	100	87.5	90	70	32.5	#1
D4	100	60	97.5	75	25	#2
	100	92.5	92.5	55	42.5	#3
Average	100	80	93.3333	66.6667	33.3333
% of living worms
One Way Analysis of Variance on D1 vs CTRL
Data source: Data Fig 1A
Group Name	N	Missing	Mean	Std Dev	SEM	Row
CTRL	3	0	100	0	0	Row 1
40V	3	0	85	17.321	10	Row 2
60V	3	0	95.8	3.819	2.205	Row 3
80V	3	0	75.8	3.819	2.205	Row 4
100V	3	0	50.8	8.036	4.64	Row 5
Source of Variation	DF	SS	MS	F	P
Between Groups	4	4601.9	1150.48	14.609	<0.001
Residual	10	787.5	78.75
Total	14	5389.4
The differences in the mean values among the treatment groups are greater than would be expected by chance; there is a statistically significant difference (P = <0.001).
Power of performed test with alpha = 0.050: 0.999
Multiple Comparisons versus Control Group (Holm-Sidak method):
Overall significance level = 0.05
Comparisons for factor:
Comparison	Diff of Means	t	P	P<0.050
Row 1 vs. Row 5	49.2	6.79	<0.001	Yes
Row 1 vs. Row 4	24.2	3.34	0.022	Yes
Row 1 vs. Row 2	15	2.07	0.126	No
Row 1 vs. Row 3	4.2	0.58	0.575	No
One Way Analysis of Variance on D4 vs CTRL
Data source: Data Fig 1A
Group Name	N	Missing	Mean	Std Dev	SEM	Row
CTRL	3	0	100	0	0	Row 1
40V	3	0	80	17.5	10.104	Row 2
60V	3	0	93.3	3.8	2.194	Row 3
80V	3	0	66.7	10.4	6.004	Row 4
100V	3	0	33.3	8.8	5.081	Row 5
Source of Variation	DF	SS	MS	F	P
Between Groups	4	8376.28	2094.07	20.681	<0.001
Residual	10	1012.58	101.258
Total	14	9388.86
The differences in the mean values among the treatment groups are greater than would be expected by chance; there is a statistically significant difference (P = <0.001).
Power of performed test with alpha = 0.050: 1.000
Multiple Comparisons versus Control Group (Holm-Sidak method):
Overall significance level = 0.05
Comparisons for factor:
Comparison	Diff of Means	t	P	P<0.050
Row 1 vs. Row 5	66.7	8.118	<0.001	Yes
Row 1 vs. Row 4	33.3	4.053	0.007	Yes
Row 1 vs. Row 2	20	2.434	0.069	No
Row 1 vs. Row 3	6.7	0.815	0.434	No

## Sheet: Fig 1B
CTRL	0.05	0.5	1	2	Replicates
93.8103	57.0861	8.49378	9.00136	6.69958	#1
106.598	22.3389	5.25278	5.85044	6.47367	#2
100.204	39.7126	6.45378	7.42867	6.57822	#3
% of residual mRNA expression
One Way Analysis of Variance on CTRL vs doses
Data source: Fig 1B
Group Name	N	Missing	Mean	Std Dev	SEM	Row
CTRL	3	0	100	6.394	3.691	Row 1
0.05	3	0	39.713	17.374	10.031	Row 2
0.1	3	0	6.733	1.639	0.946	Row 3
1	3	0	7.426	1.575	0.91	Row 4
2	3	0	6.587	0.113	0.0653	Row 5
Source of Variation	DF	SS	MS	F	P
Between Groups	4	19714.7	4928.67	70.834	<0.001
Residual	10	695.806	69.581
Total	14	20410.5
The differences in the mean values among the treatment groups are greater than would be expected by chance; there is a statistically significant difference (P = <0.001).
Power of performed test with alpha = 0.050: 1.000
Multiple Comparisons versus Control Group (Holm-Sidak method):
Overall significance level = 0.05
Comparisons for factor:
Comparison	Diff of Means	t	P	P<0.050
Row 1 vs. Row 5	93.413	13.715	<0.001	Yes
Row 1 vs. Row 3	93.267	13.694	<0.001	Yes
Row 1 vs. Row 4	92.574	13.592	<0.001	Yes
Row 1 vs. Row 2	60.287	8.852	<0.001	Yes

## Sheet: Fig1C
	ds piwi	ds ddx39b	ds sperm1	Replicates
CTRL	120.605	123.061	97.8358	#1
	82.9152	81.2608	102.212	#2
piwi	3.72487	97.9539	90.4079	#1
	3.90563	113.781	120.173	#2
	9.25771	97.9748	75.443	#3
	5.08399	99.4118	68.9907	#4
ddx39b	69.6018	5.89337	253.784	#1
	57.2837	4.93515	222.932	#2
	43.0833	7.33734	155.666	#3
	40.4132	7.78208	144.418	#4
sperm1	105.863	110.821	3.08113	#1
	92.8	127.05	2.87081	#2
	52.1703	114.743	4.12389	#3
	54.2239	117.53	4.05529	#4
% of residual mRNA expression
One Way Analysis of Variance piwi vs CTRL
Data source: Fig 1C
Group Name	N	Missing	Mean	Std Dev	SEM	Row
CTRL	2	0	100	26.651	18.845	Row 1
Piwi	4	0	5.493	2.581	1.291	Row 2
ddx39b	4	0	52.596	13.541	6.771	Row 3
sperm1	4	0	76.264	27.177	13.589	Row 4
Source of Variation	DF	SS	MS	F	P
Between Groups	3	15609.7	5203.23	14.883	<0.001
Residual	10	3496.14	349.614
Total	13	19105.8
The differences in the mean values among the treatment groups are greater than would be expected by chance; there is a statistically significant difference (P = <0.001).
Power of performed test with alpha = 0.050: 0.996
Multiple Comparisons versus Control Group (Holm-Sidak method):
Overall significance level = 0.05
Comparisons for factor:
Comparison	Diff of Means	t	P	P<0.050
Row 1 vs. Row 2	94.507	5.836	<0.001	Yes
Row 1 vs. Row 3	47.404	2.927	0.03	Yes
Row 1 vs. Row 4	23.736	1.466	0.173	No
One Way Analysis of Variance ddx39b vs CTRL
Data source: Fig 1C
Group Name	N	Missing	Mean	Std Dev	SEM	Row
CTRL	2	0	100	29.557	20.9	Row 1
Piwi	4	0	102.28	7.697	3.849	Row 2
ddx39b	4	0	6.487	1.312	0.656	Row 3
sperm1	4	0	117.538	8.468	4.234	Row 4
Source of Variation	DF	SS	MS	F	P
Between Groups	3	30023.1	10007.7	78.7	<0.001
Residual	10	1271.63	127.163
Total	13	31294.8
The differences in the mean values among the treatment groups are greater than would be expected by chance; there is a statistically significant difference (P = <0.001).
Power of performed test with alpha = 0.050: 1.000
Multiple Comparisons versus Control Group (Holm-Sidak method):
Overall significance level = 0.05
Comparisons for factor:
Comparison	Diff of Means	t	P	P<0.050
Row 1 vs. Row 3	93.513	9.575	<0.001	Yes
Row 1 vs. Row 4	17.538	1.796	0.195	No
Row 1 vs. Row 2	2.28	0.233	0.82	No
One Way Analysis of Variance Sperm1 vs CTRL
Data source: Fig 1C
Group Name	N	Missing	Mean	Std Dev	SEM	Row
CTRL	2	0	100	3.095	2.188	Row 1
Piwi	4	0	88.754	22.786	11.393	Row 2
ddx39b	4	0	194.2	52.722	26.361	Row 3
sperm1	4	0	3.533	0.649	0.325	Row 4
Source of Variation	DF	SS	MS	F	P
Between Groups	3	73015.3	24338.4	24.566	<0.001
Residual	10	9907.42	990.742
Total	13	82922.7
The differences in the mean values among the treatment groups are greater than would be expected by chance; there is a statistically significant difference (P = <0.001).
Power of performed test with alpha = 0.050: 1.000
Multiple Comparisons versus Control Group (Holm-Sidak method):
Overall significance level = 0.05
Comparisons for factor:
Comparison	Diff of Means	t	P	P<0.050
Row 1 vs. Row 4	96.467	3.539	<0.001	Yes
Row 1 vs. Row 3	94.2	3.456	0.012	Yes
Row 1 vs. Row 2	11.246	0.413	0.689	No

## Sheet: Fig 1E
Day	Fluo	Prot [C] µg/µL	F/P	F/P-CTRL	% fluo
0	2061	0.83	2483.13	1829.6	100
2	2571	0.89	2888.76	2235.23	122.171
4	1770	0.88	2011.36	1357.83	74.2146
8	1202	0.88	1365.91	712.377	38.9362
11	1031	0.83	1242.17	588.636	32.1729
15	710	0.72	986.111	332.579	18.1777
18	955	0.78	1224.36	570.827	31.1995
CTRL#1	633	0.94	673.404
CTRL#2	531	0.88	603.409
CTRL#3	506	0.74	683.784
			653.532
% of residual GFP fluorescence

## Sheet: Fig 2A
	Non Elec	Elect No ds	Elect ddx39b	Elect gfp	Soak ddx39b	Soak gfp	Replicates
D0	100	100	100	100	100	100	#1
	100	100	100	100	100	100	#2
	100	100	100	100	100	100	#3
D1	100	70	53.3333	90	100	100	#1
	100	63.3333	73.3333	86.6667	100	100	#2
	100	66.6667	73.3333	86.6667	100	100	#3
D8	100	66.6667	43.3333	86.6667	93.3333	100	#1
	100	60	50	86.6667	80	96.6667	#2
	100	66.6667	56.6667	83.3333	90	96.6667	#3
D10	100	63.3333	13.3333	80	70	96.6667	#1
	100	60	20	80	50	96.6667	#2
	96.6667	63.3333	13.3333	83.3333	50	96.6667	#3
D14	100	60	0	66.6667	6.66667	93.3333	#1
	96.6667	60	0	80	0	96.6667	#2
	90	56.6667	3.33333	80	0	93.3333	#3
% of living worms
One Way Analysis of Variance D14 for all pairwise
Data source: Fig 2A
Group Name	N	Missing	Mean	Std Dev	SEM
Non Elec	3	0	95.6	5.092	2.94	Row 1
Elect No ds	3	0	58.9	1.925	1.111	Row 2
Elect ddx39b	3	0	1.1	1.925	1.111	Row 3
Elect gfp	3	0	75.6	7.698	4.444	Row 4
Soak ddx39b	3	0	2.2	3.849	2.222	Row 5
Soak gfp	3	0	94.4	1.925	1.111	Row 6
Source of Variation	DF	SS	MS	F	P
Between Groups	5	27997.6	5599.52	302.374	<0.001
Residual	12	222.222	18.519
Total	17	28219.8
The differences in the mean values among the treatment groups are greater than would be expected by chance; there is a statistically significant difference (P = <0.001).
Power of performed test with alpha = 0.050: 1.000
All Pairwise Multiple Comparison Procedures (Holm-Sidak method):
Overall significance level = 0.05
Comparisons for factor:
Comparison	Diff of Means	t	P	P<0.050
Row 1 vs. Row 3	94.5	26.895	<0.001	Yes
Row 1 vs. Row 5	93.4	26.582	<0.001	Yes
Row 6 vs. Row 3	93.3	26.554	<0.001	Yes
Row 6 vs. Row 5	92.2	26.241	<0.001	Yes
Row 4 vs. Row 3	74.5	21.203	<0.001	Yes
Row 4 vs. Row 5	73.4	20.89	<0.001	Yes
Row 2 vs. Row 3	57.8	16.45	<0.001	Yes
Row 2 vs. Row 5	56.7	16.137	<0.001	Yes
Row 1 vs. Row 2	36.7	10.445	<0.001	Yes
Row 6 vs. Row 2	35.5	10.103	<0.001	Yes
Row 1 vs. Row 4	20	5.692	<0.001	Yes
Row 6 vs. Row 4	18.8	5.351	<0.001	Yes
Row 4 vs. Row 2	16.7	4.753	0.001	Yes
Row 1 vs. Row 6	1.2	0.342	0.932	No
Row 5 vs. Row 3	1.1	0.313	0.76	No

## Sheet: Fig 2B
	ds piwi	ds ddx39b	ds sperm1	Replicates
CTRL	69.675	140.434	122.533	#1
	143.523	71.2079	81.6107	#2
	NA	NA	NA	#3
piwi	9.75786			#1
	11.1748			#2
	10.351			#3
ddx39b		2.92105		#1
		6.64634		#2
		4.81511		#3
sperm1			5.56324	#1
			3.8395	#2
			12.5888	#3
% of residual mRNA expression
One Way Analysis of Variance CTRL vs piwi
Data source: Fig 2B
Group Name	N	Missing	Mean	Std Dev	SEM
CTRL	2	0	100	52.219	36.924	Row 1
piwi	3	0	10.466	1.002	0.579	Row 2
Source of Variation	DF	SS	MS	F	P
Between Groups	1	9619.6	9619.6	10.576	0.047
Residual	3	2728.8	909.6
Total	4	12348.4
The differences in the mean values among the treatment groups are greater than would be expected by chance; there is a statistically significant difference (P = 0.047).
Power of performed test with alpha = 0.050: 0.556
All Pairwise Multiple Comparison Procedures (Holm-Sidak method):
Overall significance level = 0.05
Comparisons for factor:
Comparison	Diff of Means	t	P	P<0.050
Row 1 vs. Row 2	89.534	3.252	0.047	Yes
One Way Analysis of Variance CTRL vs ddx39b
Data source: Fig 2B
Group Name	N	Missing	Mean	Std Dev	SEM
CTRL	2	0	100	48.95	34.613	Row 1
ddx39b	3	0	4.794	1.863	1.076	Row 2
Source of Variation	DF	SS	MS	F	P
Between Groups	1	10877	10877	13.579	0.035
Residual	3	2403.05	801.018
Total	4	13280.1
The differences in the mean values among the treatment groups are greater than would be expected by chance; there is a statistically significant difference (P = 0.035).
Power of performed test with alpha = 0.050: 0.662
All Pairwise Multiple Comparison Procedures (Holm-Sidak method):
Overall significance level = 0.05
Comparisons for factor:
Comparison	Diff of Means	t	P	P<0.050
Row 1 vs. Row 2	95.206	3.685	0.035	Yes
One Way Analysis of Variance CTRL vs sperm1
Data source: Fig 2B
Group Name	N	Missing	Mean	Std Dev	SEM
CTRL	2	0	100	28.936	20.461	Row 1
sperm1	3	0	7.33	4.635	2.676	Row 2
Source of Variation	DF	SS	MS	F	P
Between Groups	1	10305.3	10305.3	35.12	0.01
Residual	3	880.282	293.427
Total	4	11185.6
The differences in the mean values among the treatment groups are greater than would be expected by chance; there is a statistically significant difference (P = 0.010).
Power of performed test with alpha = 0.050: 0.960
All Pairwise Multiple Comparison Procedures (Holm-Sidak method):
Overall significance level = 0.05
Comparisons for factor:
Comparison	Diff of Means	t	P	P<0.050
Row 1 vs. Row 2	92.67	5.926	0.01	Yes

## Sheet: Fig 3A
	Non Elec	Elect No ds	Elect ddx39b	Elect gfp	Soak ddx39b	Soak gfp	Replicates
D0	100	100	100	100	100	100	#1
	100	100	100	100	100	100	#2
	100	100	100	100	100	100	#3
D3	100	100	66.6667	100	100	100	#1
	100	100	93.3333	100	100	100	#2
	90	80	76.6667	93.3333	100	100	#3
D8	100	96.6667	56.6667	86.6667	100	100	#1
	100	86.6667	80	96.6667	86.6667	100	#2
	80	60	70	93.3333	96.6667	100	#3
D10	96.6667	96.6667	30	80	76.6667	93.3333	#1
	90	73.3333	53.3333	86.6667	53.3333	83.3333	#2
	73.3333	60	23.3333	93.3333	60	53.3333	#3
D14	93.3333	96.6667	0	73.3333	20	73.3333	#1
	86.6667	70	0	73.3333	0	83.3333	#2
	73.3333	53.3333	0	90	3.33333	53.3333	#3
% of living worms
One Way Analysis of Variance D14 for all pairwise
Data source: Fig 3A
Group Name	N	Missing	Mean	Std Dev	SEM
Non Elec	3	0	84.444	10.184	5.879	Row 1
Elect No ds	3	0	73.333	21.858	12.62	Row 2
Elect ddx39b	3	0	0	0	0	Row 3
Elect gfp	3	0	78.889	9.623	5.556	Row 4
Soak ddx39b	3	0	7.778	10.715	6.186	Row 5
Soak gfp	3	0	70	15.275	8.819	Row 6
Source of Variation	DF	SS	MS	F	P
Between Groups	5	21640.1	4328.02	25.404	<0.001
Residual	12	2044.44	170.37
Total	17	23684.6
The differences in the mean values among the treatment groups are greater than would be expected by chance; there is a statistically significant difference (P = <0.001).
Power of performed test with alpha = 0.050: 1.000
All Pairwise Multiple Comparison Procedures (Holm-Sidak method):
Overall significance level = 0.05
Comparisons for factor:
Comparison	Diff of Means	t	P	P<0.050
Row 1 vs. Row 3	84.444	7.924	<0.001	Yes
Row 4 vs. Row 3	78.889	7.402	<0.001	Yes
Row 1 vs. Row 5	76.667	7.194	<0.001	Yes
Row 2 vs. Row 3	73.333	6.881	<0.001	Yes
Row 4 vs. Row 5	71.111	6.672	<0.001	Yes
Row 6 vs. Row 3	70	6.568	<0.001	Yes
Row 2 vs. Row 5	65.556	6.151	<0.001	Yes
Row 6 vs. Row 5	62.222	5.838	<0.001	Yes
Row 1 vs. Row 6	14.444	1.355	0.791	No
Row 1 vs. Row 2	11.111	1.043	0.899	No
Row 4 vs. Row 6	8.889	0.834	0.935	No
Row 5 vs. Row 3	7.778	0.73	0.927	No
Row 4 vs. Row 2	5.556	0.521	0.941	No
Row 1 vs. Row 4	5.556	0.521	0.849	No
Row 2 vs. Row 6	3.333	0.313	0.76	No

## Sheet: Fig 3B
	piwi	ddx39b	sperm1	Replicates
CTRL	90.8762	119.586	89.2167	#1
	110.04	83.6216	112.087	#2
dsRNA	8.70161	8.57942	39.0179	#1
	11.078	5.84251	NA	#2
	8.69564	8.05578	8.51719	#3
% of residual mRNA expression
One Way Analysis of Variance piwi vs CTRL
Data source Fig 3B
Group Name	N	Missing	Mean	Std Dev	SEM
CTRL	2	0	100	11.143	7.879	Row 1
ds piwi	3	0	9.492	1.374	0.793	Row 2
Source of Variation	DF	SS	MS	F	P
Between Groups	1	9830.08	9830.08	230.511	<0.001
Residual	3	127.934	42.645
Total	4	9958.01
The differences in the mean values among the treatment groups are greater than would be expected by chance; there is a statistically significant difference (P = <0.001).
Power of performed test with alpha = 0.050: 1.000
All Pairwise Multiple Comparison Procedures (Holm-Sidak method):
Overall significance level = 0.05
Comparisons for factor:
Comparison	Diff of Means	t	P	P<0.050
Row 1 vs. Row 2	90.508	15.183	<0.001	Yes
One Way Analysis of Variance ddx39b vs CTRL
Data source Fig 3B
Group Name	N	Missing	Mean	Std Dev	SEM
CTRL	2	0	100	20.887	14.769	Row 1
ds ddx39b	3	0	7.493	1.453	0.839	Row 2
Source of Variation	DF	SS	MS	F	P
Between Groups	1	10269.1	10269.1	69.938	0.004
Residual	3	440.496	146.832
Total	4	10709.6
The differences in the mean values among the treatment groups are greater than would be expected by chance; there is a statistically significant difference (P = 0.004).
Power of performed test with alpha = 0.050: 0.999
All Pairwise Multiple Comparison Procedures (Holm-Sidak method):
Overall significance level = 0.05
Comparisons for factor:
Comparison	Diff of Means	t	P	P<0.050
Row 1 vs. Row 2	92.507	8.363	0.004	Yes
One Way Analysis of Variance sperm1 vs CTRL
Data source Fig 3B
Group Name	N	Missing	Mean	Std Dev	SEM
Row 1	2	0	100	16.645	11.77
Row 2	2	0	13.949	9.483	6.706
Source of Variation	DF	SS	MS	F	P
Between Groups	1	7404.74	7404.74	40.354	0.024
Residual	2	366.993	183.497
Total	3	7771.73
The differences in the mean values among the treatment groups are greater than would be expected by chance; there is a statistically significant difference (P = 0.024).
Power of performed test with alpha = 0.050: 0.861
All Pairwise Multiple Comparison Procedures (Holm-Sidak method):
Overall significance level = 0.05
Comparisons for factor:
Comparison	Diff of Means	t	P	P<0.050
Row 1 vs. Row 2	86.051	6.352	0.024	Yes

## Sheet: Fig 3C
CTRL	0.1	0.5	1	2	Replicates
79.9396	6.65205	4.4274	3.48867	5.32411	#1
118.449	10.8869	3.52417	1.5828	4.97418	#2
105.61	6.3925	NA	NA	3.43089	#3
% of residual mRNA expression
One Way Analysis of Variance doses piwi vs CTRL
Data source: Fig 3C
Group Name	N	Missing	Mean	Std Dev	SEM
CTRL	3	0	100	19.608	11.321	Row 1
0.1	3	0	7.97	2.523	1.457	Row 2
0.5	2	0	3.813	0.639	0.452	Row 3
1	2	0	2.536	1.348	0.953	Row 4
2	3	0	4.576	1.007	0.582	Row 5
Source of Variation	DF	SS	MS	F	P
Between Groups	4	20854.1	5213.54	53.069	<0.001
Residual	8	785.925	98.241
Total	12	21640.1
The differences in the mean values among the treatment groups are greater than would be expected by chance; there is a statistically significant difference (P = <0.001).
Power of performed test with alpha = 0.050: 1.000
Multiple Comparisons versus Control Group (Holm-Sidak method):
Overall significance level = 0.05
Comparisons for factor:
Comparison	Diff of Means	t	P	P<0.050
Row 1 vs. Row 5	95.424	11.791	<0.001	Yes
Row 1 vs. Row 2	92.03	11.372	<0.001	Yes
Row 1 vs. Row 4	97.464	10.772	<0.001	Yes
Row 1 vs. Row 3	96.187	10.631	<0.001	Yes
One Way Analysis of Variance all pairwise
Data source: Fig 3C
Group Name	N	Missing	Mean	Std Dev	SEM
CTRL	3	0	100	19.608	11.321	Row 1
0.1	3	0	7.97	2.523	1.457	Row 2
0.5	2	0	3.813	0.639	0.452	Row 3
1	2	0	2.536	1.348	0.953	Row 4
2	3	0	4.576	1.007	0.582	Row 5
Source of Variation	DF	SS	MS	F	P
Between Groups	4	20854.1	5213.54	53.069	<0.001
Residual	8	785.925	98.241
Total	12	21640.1
The differences in the mean values among the treatment groups are greater than would be expected by chance; there is a statistically significant difference (P = <0.001).
Power of performed test with alpha = 0.050: 1.000
All Pairwise Multiple Comparison Procedures (Holm-Sidak method):
Overall significance level = 0.05
Comparisons for factor:
Comparison	Diff of Means	t	P	P<0.050
Row 1 vs. Row 5	95.424	11.791	<0.001	Yes
Row 1 vs. Row 2	92.03	11.372	<0.001	Yes
Row 1 vs. Row 4	97.464	10.772	<0.001	Yes
Row 1 vs. Row 3	96.187	10.631	<0.001	Yes
Row 2 vs. Row 4	5.434	0.601	0.993	No
Row 2 vs. Row 3	4.157	0.459	0.995	No
Row 2 vs. Row 5	3.394	0.419	0.99	No
Row 5 vs. Row 4	2.04	0.225	0.995	No
Row 3 vs. Row 4	1.277	0.129	0.99	No
Row 5 vs. Row 3	0.763	0.0843	0.935	No

## Sheet: Fig 5A
		Replicates	µg/µl	Fluo (480/515	F/P	Average CTRL
		#1	0.732712	652	889.844
	CTRL NL10	#2	0.619625	640	1032.88	1011
		#3	0.595762	662	1111.18
Starving	Diatoms	dsGFP	Replicates	[Prot] µg/µl	Fluo (480/515)	F/P	F/P -CTRL(NL10)	Average	% GFP	Average (%)	Stdev (%)
-	+	-	#1	0.735463	2079	2826.79	1815.79		81.456
			#2	0.673525	2438	3619.76	2608.76	2229.17	117.028	100	17.8346
			#3	0.684187	2240	3273.96	2262.96		101.516
-	+	+	#1	0.725487	1530	2108.93	1097.93		49.2527
			#2	0.845237	2158	2553.13	1542.13	1247	69.1795	55.9401	11.4659
			#3	0.839037	1772	2111.94	1100.94		49.3881
+	+	-	#1	0.80015	2677	3345.62	2334.62		83.1945
			#2	0.748888	3135	4186.21	3175.21	2806.22	113.149	100	15.3083
			#3	0.707937	2775	3919.84	2908.84		103.657
+	+	+	#1	0.722725	1717	2375.73	1364.73		48.6323
			#2	0.7217	1512	2095.05	1084.05	1261.85	38.6303	44.9661	5.50953
			#3	0.801188	1881	2347.77	1336.77		47.6357
-	-	-	#1	0.808075	1938	2398.29	1387.29		84.9567
			#2	0.758513	2030	2676.29	1665.29	1632.94	101.981	100	14.1571
			#3	0.743725	2125	2857.24	1846.24		113.062
-	-	+	#1	0.671113	1218	1814.9	803.897		49.23
			#2	0.673525	1087	1613.9	602.897	516.511	36.9209	31.6308	20.7563
			#3	0.7272	839	1153.74	142.74		8.74131
+	-	-	#1	0.757825	NA
			#2	0.78295	2049	2617.03	1606.03	1785.17	89.9649	100	14.1918
			#3	0.818738	2436	2975.31	1964.31		110.035
+	-	+	#1	0.885637	995	1123.48	112.484		6.30106
			#2	0.811163	941	1160.06	149.063	130.774	8.35011	7.32558	1.4489
			#3	1.2775	NA
One Way Analysis of Variance S-D+ CTRL vs ds piwi
Data source: Fig 5A
Group Name	N	Missing	Mean	Std Dev	SEM
CTRL	3	0	100	17.835	10.297	Row 1
dsGFP	3	0	55.94	11.466	6.62	Row 2
Source of Variation	DF	SS	MS	F	P
Between Groups	1	2911.91	2911.91	12.955	0.023
Residual	4	899.075	224.769
Total	5	3810.99
The differences in the mean values among the treatment groups are greater than would be expected by chance; there is a statistically significant difference (P = 0.023).
Power of performed test with alpha = 0.050: 0.735
All Pairwise Multiple Comparison Procedures (Holm-Sidak method):
Overall significance level = 0.05
Comparisons for factor:
Comparison	Diff of Means	t	P	P<0.050
Row 1 vs. Row 2	44.06	3.599	0.023	Yes
One Way Analysis of Variance S+D+ CTRL vs ds piwi
Data source: Fig 5A
Group Name	N	Missing	Mean	Std Dev	SEM
CTRL	3	0	100	15.308	8.838	Row 1
dsGFP	3	0	44.966	5.51	3.181	Row 2
Source of Variation	DF	SS	MS	F	P
Between Groups	1	4543.09	4543.09	34.326	0.004
Residual	4	529.399	132.35
Total	5	5072.49
The differences in the mean values among the treatment groups are greater than would be expected by chance; there is a statistically significant difference (P = 0.004).
Power of performed test with alpha = 0.050: 0.987
All Pairwise Multiple Comparison Procedures (Holm-Sidak method):
Overall significance level = 0.05
Comparisons for factor:
Comparison	Diff of Means	t	P	P<0.050
Row 1 vs. Row 2	55.034	5.859	0.004	Yes
One Way Analysis of Variance S-D- CTRL vs ds piwi
Data source: Fig 5A
Group Name	N	Missing	Mean	Std Dev	SEM
CTRL	3	0	100	14.157	8.174	Row 1
dsGFP	3	0	31.631	20.756	11.984	Row 2
Source of Variation	DF	SS	MS	F	P
Between Groups	1	7011.53	7011.53	22.215	0.009
Residual	4	1262.49	315.624
Total	5	8274.02
The differences in the mean values among the treatment groups are greater than would be expected by chance; there is a statistically significant difference (P = 0.009).
Power of performed test with alpha = 0.050: 0.923
All Pairwise Multiple Comparison Procedures (Holm-Sidak method):
Overall significance level = 0.05
Comparisons for factor:
Comparison	Diff of Means	t	P	P<0.050
Row 1 vs. Row 2	68.369	4.713	0.009	Yes
One Way Analysis of Variance S+D- CTRL vs ds piwi
Data source: Fig 5A
Group Name	N	Missing	Mean	Std Dev	SEM
CTRL	2	0	100	14.192	10.035	Row 1
dsGFP	2	0	7.326	1.449	1.025	Row 2
Source of Variation	DF	SS	MS	F	P
Between Groups	1	8588.55	8588.55	84.406	0.012
Residual	2	203.506	101.753
Total	3	8792.05
The differences in the mean values among the treatment groups are greater than would be expected by chance; there is a statistically significant difference (P = 0.012).
Power of performed test with alpha = 0.050: 0.984
All Pairwise Multiple Comparison Procedures (Holm-Sidak method):
Overall significance level = 0.05
Comparisons for factor:
Comparison	Diff of Means	t	P	P<0.050
Row 1 vs. Row 2	92.674	9.187	0.001	Yes

[truncated: 2 more sheets: Fig 5B, Fig 6A]
